# Supplementary material for: Active heterogeneous mode coupling in bi-level multi-physically architected metamaterials for temporal, on-demand and tunable programming
Source: Commun Eng. 2025 Jun 7;4:103. doi: 10.1038/s44172-025-00420-7 (PMC12145453; doi:10.1038/s44172-025-00420-7)
Supplement: Supplementary file 3 — Supplementary Data 1 [file 44172_2025_420_MOESM3_ESM.zip]

Archive with 3 entries (2 files):
- Supplementary Movies/
- Supplementary Movies/M1.mp4
- Supplementary Movies/M2.mp4
